# Supplementary material for: Trichoderma harzianum Cellulase Gene thph2 Affects Trichoderma Root Colonization and Induces Resistance to Southern Leaf Blight in Maize
Source: J Fungi (Basel). 2023 Dec 4;9(12):1168. doi: 10.3390/jof9121168 (PMC10744625; doi:10.3390/jof9121168)
Supplement: Supplementary file 1 [file jof-09-01168-s001.zip]

Archive with 1 entries (1 files):
- jof-2644924-supplementary.pdf
